# Supplementary material for: Identification of the Real Hub Gene and Construction of a Novel Prognostic Signature for Pancreatic Adenocarcinoma Based on the Weighted Gene Co-expression Network Analysis and Least Absolute Shrinkage and Selection Operator Algorithms
Source: Front Genet. 2021 Aug 20;12:692953. doi: 10.3389/fgene.2021.692953 (PMC8417717; doi:10.3389/fgene.2021.692953)
Supplement: Supplementary file 1 [file Presentation_1.zip]

Archive with 4 entries (3 files):
- Supplementary materials/
- Supplementary materials/Appendix.A.tif
- Supplementary materials/Appendix.B.tif
- Supplementary materials/Appendix.C.tif
